# Supplementary material for: In Vivo Study of Moringa oleifera Seed Extracts as Potential Sources of Neuroprotection against Rotenone-Induced Neurotoxicity
Source: Plants (Basel). 2024 May 27;13(11):1479. doi: 10.3390/plants13111479 (PMC11175126; doi:10.3390/plants13111479)
Supplement: Supplementary file 1 [file plants-13-01479-s001.zip]

Archive with 1 entries (1 files):
- plants-3024263-supplementary.pdf
